# Supplementary material for: PHF6 promotes the progression of endometrial carcinoma by increasing cancer cells growth and decreasing T‐cell infiltration
Source: J Cell Mol Med. 2023 Feb 8;27(5):609–21. doi: 10.1111/jcmm.17638 (PMC9983320; doi:10.1111/jcmm.17638)
Supplement: Supplementary file 3 — Appendix S3 [file JCMM-27-609-s006.xlsx]

## Sheet: Sheet1
Id	PHF6	Type
TCGA-AX-A06J-01A	0.89579	Tumor
TCGA-B5-A11P-01B	1.98851	Tumor
TCGA-AX-A05T-01A	2.76162	Tumor
TCGA-BG-A0M8-01A	1.74918	Tumor
TCGA-BG-A0LX-01A	2.77931	Tumor
TCGA-EY-A5W2-01A	1.59844	Tumor
TCGA-D1-A2G0-01A	1.88742	Tumor
TCGA-AP-A053-01A	2.96046	Tumor
TCGA-A5-A0G1-01A	1.84336	Tumor
TCGA-EO-A3KW-01A	2.6741	Tumor
TCGA-BG-A0MI-01A	2.0189	Tumor
TCGA-AJ-A3NG-01A	3.22578	Tumor
TCGA-AJ-A3OJ-01A	2.72542	Tumor
TCGA-A5-A2K5-01A	1.59808	Tumor
TCGA-AX-A1C7-01A	1.60995	Tumor
TCGA-D1-A167-01A	3.08697	Tumor
TCGA-B5-A11X-01A	2.37689	Tumor
TCGA-BS-A0V4-01A	0.558513	Tumor
TCGA-DF-A2L0-01A	0.78635	Tumor
TCGA-BK-A6W3-01A	2.57549	Tumor
TCGA-FI-A2EU-01A	2.61735	Tumor
TCGA-AX-A3FS-01A	3.59169	Tumor
TCGA-D1-A17R-01A	1.48522	Tumor
TCGA-AJ-A5DW-01A	3.3921	Tumor
TCGA-EY-A1GH-01A	2.91257	Tumor
TCGA-AP-A1DM-01A	2.32925	Tumor
TCGA-BG-A0MS-01A	2.29862	Tumor
TCGA-E6-A1LZ-01A	2.39767	Tumor
TCGA-B5-A11E-01A	2.93834	Tumor
TCGA-FI-A2F9-01A	3.44538	Tumor
TCGA-BG-A0YV-01A	3.27892	Tumor
TCGA-AP-A1DR-01A	2.60009	Tumor
TCGA-AP-A0LG-01A	2.77256	Tumor
TCGA-BG-A186-01A	3.39434	Tumor
TCGA-AX-A1CK-01A	2.41834	Tumor
TCGA-AX-A2HC-01A	3.31449	Tumor
TCGA-BG-A18C-01A	3.2283	Tumor
TCGA-EY-A2OQ-01A	2.0678	Tumor
TCGA-DF-A2KR-01A	2.64068	Tumor
TCGA-FI-A3PV-01A	2.04351	Tumor
TCGA-BK-A0CA-01B	3.94444	Tumor
TCGA-AJ-A23M-01A	2.94503	Tumor
TCGA-A5-A0R7-01A	2.65373	Tumor
TCGA-BG-A0W2-01A	2.42665	Tumor
TCGA-PG-A5BC-01A	3.30254	Tumor
TCGA-5B-A90C-01A	3.15251	Tumor
TCGA-A5-A0GU-01A	2.76806	Tumor
TCGA-A5-A1OF-01A	1.33773	Tumor
TCGA-AX-A1CE-01A	2.61061	Tumor
TCGA-EY-A215-01A	2.91747	Tumor
TCGA-EY-A1GT-01A	2.68835	Tumor
TCGA-AP-A0LI-01A	0.996655	Tumor
TCGA-B5-A1MW-01A	3.20401	Tumor
TCGA-AX-A0IW-01A	2.0683	Tumor
TCGA-EY-A2ON-01A	2.09421	Tumor
TCGA-B5-A11G-01A	1.34715	Tumor
TCGA-QS-A5YR-01A	1.52283	Tumor
TCGA-BS-A0U5-01A	2.47353	Tumor
TCGA-SL-A6J9-01A	1.55678	Tumor
TCGA-EO-A1Y7-01A	2.23434	Tumor
TCGA-BS-A0UJ-01A	1.48022	Tumor
TCGA-AX-A1C8-01A	2.31919	Tumor
TCGA-DF-A2KY-01A	1.47712	Tumor
TCGA-B5-A11L-01B	2.20971	Tumor
TCGA-EO-A1Y8-01A	2.77386	Tumor
TCGA-FI-A2F4-01A	2.63868	Tumor
TCGA-AJ-A2QL-01A	2.52114	Tumor
TCGA-BS-A0VI-01A	1.20665	Tumor
TCGA-AP-A0LF-01A	1.36283	Tumor
TCGA-EY-A549-01A	3.03414	Tumor
TCGA-B5-A11U-01A	2.60298	Tumor
TCGA-B5-A11W-01A	2.56688	Tumor
TCGA-B5-A0JS-01A	1.92478	Tumor
TCGA-AX-A06B-01A	2.70402	Tumor
TCGA-B5-A0JY-01A	2.26473	Tumor
TCGA-D1-A3JP-01A	2.63381	Tumor
TCGA-D1-A16V-01A	2.8696	Tumor
TCGA-DF-A2KV-01A	1.62055	Tumor
TCGA-EY-A1GS-01A	1.89552	Tumor
TCGA-AP-A1E0-01A	3.00505	Tumor
TCGA-BS-A0UT-01A	1.81582	Tumor
TCGA-A5-A0GI-01A	1.5465	Tumor
TCGA-BG-A0VX-01A	2.62803	Tumor
TCGA-A5-A1OG-01A	2.43976	Tumor
TCGA-D1-A0ZQ-01A	2.60792	Tumor
TCGA-D1-A174-01A	0.705633	Tumor
TCGA-EY-A1GK-01A	3.5844	Tumor
TCGA-EY-A1GX-01A	3.27277	Tumor
TCGA-FI-A2EW-01A	1.13322	Tumor
TCGA-D1-A17H-01A	1.54075	Tumor
TCGA-B5-A0K1-01A	2.45075	Tumor
TCGA-B5-A11N-01A	2.51771	Tumor
TCGA-AP-A0LJ-01A	0.962852	Tumor
TCGA-A5-A0GE-01A	2.05568	Tumor
TCGA-D1-A2G7-01A	3.12766	Tumor
TCGA-B5-A121-01A	2.44569	Tumor
TCGA-BG-A0M0-01A	2.25633	Tumor
TCGA-A5-A0R9-01A	1.92198	Tumor
TCGA-BK-A6W4-01A	2.75161	Tumor
TCGA-A5-A0GH-01A	2.48758	Tumor
TCGA-A5-A2K2-01A	2.30658	Tumor
TCGA-BK-A13B-01A	3.35035	Tumor
TCGA-AP-A05N-01A	3.02827	Tumor
TCGA-A5-A0G5-01A	1.15427	Tumor
TCGA-BK-A139-01A	3.58056	Tumor
TCGA-AX-A3FV-01A	3.23311	Tumor
TCGA-PG-A6IB-01A	2.5473	Tumor
TCGA-AJ-A3BD-01A	1.79158	Tumor
TCGA-D1-A16J-01A	1.25766	Tumor
TCGA-EO-A3AS-01A	2.35806	Tumor
TCGA-EY-A1GE-01A	2.1622	Tumor
TCGA-A5-A0R6-01A	1.96674	Tumor
TCGA-EO-A3AU-01A	2.7802	Tumor
TCGA-EC-A1NJ-01A	2.49975	Tumor
TCGA-AX-A0J0-01A	3.12614	Tumor
TCGA-AJ-A3QS-01A	3.16528	Tumor
TCGA-D1-A17D-01A	1.0677	Tumor
TCGA-B5-A3FC-01A	2.48575	Tumor
TCGA-FI-A2D2-01A	3.0298	Tumor
TCGA-A5-A0GX-01A	0.431277	Tumor
TCGA-BG-A0M7-01A	1.4647	Tumor
TCGA-BG-A0VW-01A	1.65491	Tumor
TCGA-AX-A2HF-01A	3.26872	Tumor
TCGA-AX-A0IU-01A	2.43508	Tumor
TCGA-A5-A0R8-01A	1.6709	Tumor
TCGA-DI-A2QU-01A	3.34132	Tumor
TCGA-D1-A15W-01A	2.50678	Tumor
TCGA-B5-A0JN-01A	3.20747	Tumor
TCGA-B5-A11O-01A	2.19757	Tumor
TCGA-EY-A548-01A	2.53249	Tumor
TCGA-B5-A11S-01A	2.77923	Tumor
TCGA-AX-A1CP-01A	2.87016	Tumor
TCGA-BK-A0CC-01A	3.21286	Tumor
TCGA-DI-A1BU-01A	2.61381	Tumor
TCGA-AP-A1DP-01A	2.67044	Tumor
TCGA-AX-A06F-01A	2.78547	Tumor
TCGA-B5-A3FH-01A	1.78995	Tumor
TCGA-QF-A5YT-01A	2.2561	Tumor
TCGA-B5-A1N2-01A	3.25353	Tumor
TCGA-EY-A1GD-01A	2.90804	Tumor
TCGA-AX-A2H8-01A	3.43157	Tumor
TCGA-BG-A0VT-01A	3.60383	Tumor
TCGA-AX-A2H7-01A	2.62101	Tumor
TCGA-A5-A0VP-01A	2.45599	Tumor
TCGA-D1-A17Q-01A	1.3256	Tumor
TCGA-DI-A2QY-01A	2.55872	Tumor
TCGA-AP-A1DO-01A	2.35364	Tumor
TCGA-BG-A0LW-01A	2.37727	Tumor
TCGA-D1-A161-01A	1.95822	Tumor
TCGA-DF-A2KN-01A	2.30924	Tumor
TCGA-B5-A1MV-01A	2.42318	Tumor
TCGA-D1-A2G5-01A	2.73496	Tumor
TCGA-D1-A165-01A	2.09666	Tumor
TCGA-EY-A212-01A	2.92297	Tumor
TCGA-AJ-A5DV-01A	2.8186	Tumor
TCGA-EY-A1GP-01A	2.90104	Tumor
TCGA-BG-A0W1-01A	2.28044	Tumor
TCGA-BG-A2AD-01A	3.19594	Tumor
TCGA-BG-A3PP-01A	2.82607	Tumor
TCGA-AP-A0LT-01A	2.31302	Tumor
TCGA-BG-A0RY-01A	2.53553	Tumor
TCGA-BS-A0TE-01A	1.59959	Tumor
TCGA-BS-A0V7-01A	1.02736	Tumor
TCGA-BK-A56F-01A	2.71783	Tumor
TCGA-BK-A26L-01A	3.86609	Tumor
TCGA-SL-A6JA-01A	1.88705	Tumor
TCGA-D1-A17A-01A	1.5934	Tumor
TCGA-BK-A4ZD-01A	2.85983	Tumor
TCGA-BK-A139-01C	4.81334	Tumor
TCGA-AX-A05Y-01A	1.11775	Tumor
TCGA-A5-A2K7-01A	2.02394	Tumor
TCGA-D1-A0ZP-01A	2.63997	Tumor
TCGA-AJ-A3BF-01A	3.16955	Tumor
TCGA-BS-A0UF-01A	2.68378	Tumor
TCGA-BS-A0U9-01B	2.96826	Tumor
TCGA-AP-A05A-01A	2.45876	Tumor
TCGA-EO-A3B0-01A	2.59583	Tumor
TCGA-D1-A175-01A	2.46048	Tumor
TCGA-AX-A3G4-01A	2.50299	Tumor
TCGA-BS-A0TA-01A	2.31546	Tumor
TCGA-B5-A0K3-01A	1.8501	Tumor
TCGA-B5-A3S1-01A	3.5399	Tumor
TCGA-KJ-A3U4-01A	2.91106	Tumor
TCGA-EO-A3B1-01A	2.86663	Tumor
TCGA-EY-A2OO-01A	2.74854	Tumor
TCGA-AJ-A3I9-01A	2.77039	Tumor
TCGA-B5-A0KB-01B	1.81096	Tumor
TCGA-AP-A1DK-01A	3.42624	Tumor
TCGA-D1-A177-01A	2.20328	Tumor
TCGA-BG-A0M3-01A	2.37183	Tumor
TCGA-BS-A0UV-01A	2.65805	Tumor
TCGA-D1-A16Y-01A	0.75745	Tumor
TCGA-AJ-A3BI-01A	0.901238	Tumor
TCGA-EY-A1GF-01A	3.30603	Tumor
TCGA-D1-A17U-01A	2.0549	Tumor
TCGA-D1-A0ZZ-01A	2.77422	Tumor
TCGA-A5-A0GD-01A	2.22258	Tumor
TCGA-AP-A05J-01A	0.906895	Tumor
TCGA-4E-A92E-01A	3.13269	Tumor
TCGA-BG-A18A-01A	0.912202	Tumor
TCGA-KP-A3VZ-01A	2.57576	Tumor
TCGA-EC-A24G-01A	2.09199	Tumor
TCGA-AX-A1C4-01A	2.48556	Tumor
TCGA-BG-A0VV-01A	1.88489	Tumor
TCGA-EY-A1G7-01A	3.37446	Tumor
TCGA-AJ-A8CT-01A	1.73582	Tumor
TCGA-BG-A0M4-01A	1.70497	Tumor
TCGA-BG-A0VZ-01A	2.31257	Tumor
TCGA-QS-A744-01A	3.44814	Tumor
TCGA-FI-A2D6-01A	3.06553	Tumor
TCGA-A5-A0G3-01A	1.89094	Tumor
TCGA-AX-A3G9-01A	2.72812	Tumor
TCGA-QS-A8F1-01A	0.667519	Tumor
TCGA-BK-A0C9-01A	0.829749	Tumor
TCGA-D1-A1O8-01A	1.72887	Tumor
TCGA-BS-A0U8-01A	2.43169	Tumor
TCGA-EO-A22R-01A	3.26914	Tumor
TCGA-B5-A11Q-01A	3.45741	Tumor
TCGA-B5-A3FD-01A	2.39797	Tumor
TCGA-AJ-A3NE-01A	2.9126	Tumor
TCGA-EY-A1GM-01A	3.19158	Tumor
TCGA-EY-A547-01A	1.80867	Tumor
TCGA-AX-A3G7-01A	2.23325	Tumor
TCGA-D1-A16X-01A	0.985922	Tumor
TCGA-DI-A0WH-01A	2.04753	Tumor
TCGA-EY-A2OM-01A	2.46791	Tumor
TCGA-AJ-A2QM-01A	2.96843	Tumor
TCGA-BG-A0MA-01A	2.25616	Tumor
TCGA-AP-A0LH-01A	2.73001	Tumor
TCGA-AJ-A2QO-01A	2.11329	Tumor
TCGA-D1-A17T-01A	1.97265	Tumor
TCGA-AP-A056-01A	2.01899	Tumor
TCGA-BS-A0U7-01A	2.24577	Tumor
TCGA-A5-AB3J-01A	2.68992	Tumor
TCGA-B5-A0JX-01A	2.72381	Tumor
TCGA-QS-A5YQ-01A	1.66335	Tumor
TCGA-AX-A062-01A	3.27323	Tumor
TCGA-BG-A0MC-01A	0.618765	Tumor
TCGA-D1-A0ZN-01A	3.0701	Tumor
TCGA-EY-A4KR-01A	2.67622	Tumor
TCGA-A5-A7WK-01A	2.60203	Tumor
TCGA-EY-A3L3-01A	3.65771	Tumor
TCGA-AJ-A3BH-01A	3.39297	Tumor
TCGA-AJ-A3IA-01A	1.97279	Tumor
TCGA-EO-A22S-01A	3.05916	Tumor
TCGA-B5-A0JU-01B	3.16766	Tumor
TCGA-D1-A16B-01A	2.75606	Tumor
TCGA-AX-A3FX-01A	2.37321	Tumor
TCGA-AX-A1CF-01A	2.26632	Tumor
TCGA-A5-A0GA-01A	2.32951	Tumor
TCGA-SJ-A6ZJ-01A	1.82718	Tumor
TCGA-AX-A3FT-01A	2.57342	Tumor
TCGA-AP-A0LD-01A	2.92263	Tumor
TCGA-AJ-A3OL-01A	3.4732	Tumor
TCGA-AP-A052-01A	2.4209	Tumor
TCGA-D1-A15X-01A	2.13853	Tumor
TCGA-EY-A1GW-01A	1.62312	Tumor
TCGA-B5-A3FB-01A	2.53431	Tumor
TCGA-EY-A72D-01A	3.1112	Tumor
TCGA-B5-A11V-01A	2.52148	Tumor
TCGA-EY-A2OP-01A	2.57763	Tumor
TCGA-BS-A0TD-01A	1.46814	Tumor
TCGA-B5-A11J-01A	2.80259	Tumor
TCGA-BG-A0MK-01A	1.87884	Tumor
TCGA-D1-A17B-01A	0.760747	Tumor
TCGA-AX-A3G3-01A	1.93571	Tumor
TCGA-FI-A2D0-01A	2.361	Tumor
TCGA-BG-A0YU-01A	2.09801	Tumor
TCGA-AJ-A3EK-01A	3.0096	Tumor
TCGA-B5-A11F-01A	2.26394	Tumor
TCGA-AX-A06L-01A	2.09723	Tumor
TCGA-EO-A3AY-01A	1.27543	Tumor
TCGA-A5-A0GG-01A	2.2009	Tumor
TCGA-A5-A0GN-01A	1.82411	Tumor
TCGA-BG-A220-01A	3.09584	Tumor
TCGA-D1-A1NY-01A	2.67818	Tumor
TCGA-AP-A059-01A	2.42333	Tumor
TCGA-FI-A2F8-01A	2.48001	Tumor
TCGA-AX-A06H-01A	2.44985	Tumor
TCGA-AP-A0L9-01A	2.40739	Tumor
TCGA-A5-A7WJ-01A	3.20883	Tumor
TCGA-AX-A1CI-01A	1.98013	Tumor
TCGA-D1-A1NU-01A	2.6148	Tumor
TCGA-H5-A2HR-01A	1.2364	Tumor
TCGA-AX-A1CR-01A	2.2068	Tumor
TCGA-DI-A1NO-01A	2.42961	Tumor
TCGA-E6-A8L9-01A	3.10636	Tumor
TCGA-A5-A0G9-01A	1.50311	Tumor
TCGA-DF-A2KZ-01A	1.9567	Tumor
TCGA-BG-A2L7-01A	2.70512	Tumor
TCGA-B5-A1MZ-01A	2.95333	Tumor
TCGA-B5-A1MR-01A	1.7385	Tumor
TCGA-D1-A176-01A	1.90196	Tumor
TCGA-B5-A1MU-01A	2.71518	Tumor
TCGA-AX-A3G6-01A	2.76567	Tumor
TCGA-BG-A0MG-01A	2.08226	Tumor
TCGA-E6-A1LX-01A	1.8038	Tumor
TCGA-BS-A0WQ-01A	2.51775	Tumor
TCGA-A5-A1OK-01A	3.24104	Tumor
TCGA-D1-A0ZR-01A	2.18841	Tumor
TCGA-K6-A3WQ-01A	2.90615	Tumor
TCGA-D1-A17L-01A	1.26151	Tumor
TCGA-D1-A3JQ-01A	2.84445	Tumor
TCGA-D1-A15V-01A	2.86875	Tumor
TCGA-D1-A1NX-01A	2.743	Tumor
TCGA-PG-A7D5-01A	2.62282	Tumor
TCGA-AX-A063-01A	2.26251	Tumor
TCGA-EY-A54A-01A	3.21573	Tumor
TCGA-B5-A1MX-01A	2.24987	Tumor
TCGA-FI-A2EX-01A	1.53903	Tumor
TCGA-AP-A1E4-01A	3.61166	Tumor
TCGA-A5-A2K3-01A	1.54458	Tumor
TCGA-AJ-A3NF-01A	3.09952	Tumor
TCGA-BK-A0CA-01A	3.12434	Tumor
TCGA-BS-A0UA-01A	1.83682	Tumor
TCGA-D1-A1O0-01A	2.35282	Tumor
TCGA-EO-A2CG-01A	2.19391	Tumor
TCGA-EY-A1GU-01A	2.65375	Tumor
TCGA-DF-A2KS-01A	3.47105	Tumor
TCGA-AJ-A3BG-01A	1.54754	Tumor
TCGA-A5-A0VQ-01A	2.08059	Tumor
TCGA-B5-A3FA-01A	2.58717	Tumor
TCGA-B5-A11H-01A	2.41465	Tumor
TCGA-AP-A1E3-01A	2.14038	Tumor
TCGA-D1-A17C-01A	0.679758	Tumor
TCGA-B5-A0K8-01A	2.25662	Tumor
TCGA-A5-A0GJ-01A	1.05065	Tumor
TCGA-AX-A2HK-01A	3.4335	Tumor
TCGA-AP-A1DH-01A	2.53502	Tumor
TCGA-AX-A1CA-01A	1.48675	Tumor
TCGA-PG-A917-01A	2.81698	Tumor
TCGA-BK-A0CB-01A	1.40156	Tumor
TCGA-BG-A221-01A	2.20842	Tumor
TCGA-KP-A3W3-01A	3.56087	Tumor
TCGA-BG-A0MH-01A	1.98946	Tumor
TCGA-FI-A2D5-01A	2.86863	Tumor
TCGA-AX-A1CC-01A	2.5221	Tumor
TCGA-B5-A1MS-01B	3.00404	Tumor
TCGA-BG-A187-01A	1.27764	Tumor
TCGA-D1-A17N-01A	0.434619	Tumor
TCGA-B5-A11Y-01A	2.25396	Tumor
TCGA-AX-A05W-01A	1.5108	Tumor
TCGA-EY-A1H0-01A	2.03967	Tumor
TCGA-D1-A1O5-01A	2.07617	Tumor
TCGA-D1-A1NS-01A	1.87014	Tumor
TCGA-D1-A16I-01A	0.921048	Tumor
TCGA-AX-A3FZ-01A	4.37984	Tumor
TCGA-AX-A3GI-01A	2.6161	Tumor
TCGA-D1-A179-01A	2.42564	Tumor
TCGA-EY-A1G8-01A	3.37259	Tumor
TCGA-EY-A1GI-01A	3.57335	Tumor
TCGA-A5-A0G2-01A	1.91382	Tumor
TCGA-D1-A101-01A	2.28385	Tumor
TCGA-D1-A17S-01A	1.41534	Tumor
TCGA-AJ-A3NC-01A	3.3931	Tumor
TCGA-E6-A2P8-01A	2.73055	Tumor
TCGA-AX-A3FW-01A	2.83691	Tumor
TCGA-KP-A3W0-01A	3.05812	Tumor
TCGA-B5-A11M-01A	2.16271	Tumor
TCGA-E6-A1M0-01A	3.53757	Tumor
TCGA-AX-A2HA-01A	2.2286	Tumor
TCGA-AX-A2IN-01A	2.13679	Tumor
TCGA-D1-A0ZO-01A	1.90006	Tumor
TCGA-D1-A16S-01A	1.92729	Tumor
TCGA-AP-A051-01A	4.17764	Tumor
TCGA-D1-A2G6-01A	2.4827	Tumor
TCGA-AJ-A3OK-01A	1.70133	Tumor
TCGA-D1-A17K-01A	2.18376	Tumor
TCGA-D1-A3DH-01A	2.71919	Tumor
TCGA-BG-A0MO-01A	2.26597	Tumor
TCGA-D1-A1O7-01A	2.25948	Tumor
TCGA-B5-A0JV-01A	2.2056	Tumor
TCGA-AX-A064-01A	1.89796	Tumor
TCGA-AX-A1CN-01A	3.36876	Tumor
TCGA-B5-A0K4-01A	1.08898	Tumor
TCGA-FI-A2EY-01A	1.08939	Tumor
TCGA-D1-A0ZV-01A	1.80263	Tumor
TCGA-AX-A06D-01A	2.18068	Tumor
TCGA-AP-A05P-01A	3.06563	Tumor
TCGA-EY-A214-01A	2.26718	Tumor
TCGA-A5-A0GW-01A	2.56897	Tumor
TCGA-EY-A3QX-01A	3.03463	Tumor
TCGA-EO-A3L0-01A	2.28	Tumor
TCGA-B5-A5OC-01A	3.17481	Tumor
TCGA-EO-A2CH-01A	2.44065	Tumor
TCGA-A5-A0GP-01A	2.20412	Tumor
TCGA-EO-A22Y-01A	2.99466	Tumor
TCGA-AX-A05Z-01A	1.03989	Tumor
TCGA-B5-A11I-01A	3.00352	Tumor
TCGA-EO-A22U-01A	3.44654	Tumor
TCGA-BS-A0TC-01A	1.3772	Tumor
TCGA-B5-A0K9-01A	2.59097	Tumor
TCGA-AX-A3G1-01A	2.84107	Tumor
TCGA-D1-A16G-01A	2.05647	Tumor
TCGA-AP-A0LN-01A	1.57709	Tumor
TCGA-EO-A22X-01A	2.56111	Tumor
TCGA-JU-AAVI-01A	1.80741	Tumor
TCGA-AJ-A3NH-01A	3.59185	Tumor
TCGA-A5-A3LO-01A	3.80342	Tumor
TCGA-BG-A3EW-01A	3.46609	Tumor
TCGA-D1-A3DG-01A	2.25541	Tumor
TCGA-AX-A2H4-01A	1.73338	Tumor
TCGA-AJ-A3TW-01A	1.63103	Tumor
TCGA-AP-A3K1-01A	2.10154	Tumor
TCGA-AX-A3GB-01A	2.18044	Tumor
TCGA-FI-A3PX-01A	3.30559	Tumor
TCGA-QF-A5YS-01A	2.04745	Tumor
TCGA-D1-A168-01A	0.691418	Tumor
TCGA-FI-A2CX-01A	1.91631	Tumor
TCGA-AX-A2H5-01A	2.32852	Tumor
TCGA-AX-A1C9-01A	3.19565	Tumor
TCGA-DI-A2QT-01A	1.66481	Tumor
TCGA-AX-A3G8-01A	1.56934	Tumor
TCGA-BK-A0CC-01B	3.90036	Tumor
TCGA-AW-A1PO-01A	3.1333	Tumor
TCGA-EO-A3AV-01A	1.74426	Tumor
TCGA-AX-A2HG-01A	2.36109	Tumor
TCGA-KP-A3W4-01A	2.94124	Tumor
TCGA-A5-A0GQ-01A	1.74312	Tumor
TCGA-A5-A1OH-01A	2.99215	Tumor
TCGA-D1-A16F-01A	2.04563	Tumor
TCGA-B5-A11R-01A	2.88006	Tumor
TCGA-D1-A17F-01A	1.73376	Tumor
TCGA-AX-A2IO-01A	2.24684	Tumor
TCGA-EC-A1QX-01A	2.30316	Tumor
TCGA-AP-A054-01A	3.50331	Tumor
TCGA-BG-A0M6-01A	2.77625	Tumor
TCGA-2E-A9G8-01A	2.19023	Tumor
TCGA-B5-A5OE-01A	1.3366	Tumor
TCGA-B5-A0JT-01A	2.90883	Tumor
TCGA-AP-A0LP-01A	1.7093	Tumor
TCGA-DI-A1BY-01A	2.20164	Tumor
TCGA-B5-A1MY-01A	2.75791	Tumor
TCGA-EY-A1GQ-01A	2.08897	Tumor
TCGA-BG-A0MU-01A	2.24394	Tumor
TCGA-SJ-A6ZI-01A	2.61557	Tumor
TCGA-AX-A0J1-01A	2.82317	Tumor
TCGA-BS-A0V8-01A	2.43936	Tumor
TCGA-AP-A0LM-01A	1.96642	Tumor
TCGA-BS-A0TG-01A	1.79045	Tumor
TCGA-BG-A0MQ-01A	2.33927	Tumor
TCGA-AP-A0LV-01A	2.83538	Tumor
TCGA-EY-A1GO-01A	2.95071	Tumor
TCGA-B5-A0JZ-01A	2.23634	Tumor
TCGA-AX-A060-01A	1.30083	Tumor
TCGA-AX-A2HH-01A	3.11302	Tumor
TCGA-EO-A3AZ-01A	0.846852	Tumor
TCGA-DF-A2KU-01A	1.8665	Tumor
TCGA-B5-A0K6-01A	1.37633	Tumor
TCGA-AP-A0LL-01A	1.53459	Tumor
TCGA-A5-A2K4-01A	2.52297	Tumor
TCGA-D1-A163-01A	2.43421	Tumor
TCGA-D1-A17M-01A	2.20365	Tumor
TCGA-B5-A0K0-01A	2.61455	Tumor
TCGA-BG-A0M9-01A	1.85439	Tumor
TCGA-BG-A0MT-01A	2.14931	Tumor
TCGA-B5-A0K7-01A	2.59556	Tumor
TCGA-A5-A0VO-01A	2.67841	Tumor
TCGA-AJ-A3BK-01A	1.81267	Tumor
TCGA-D1-A102-01A	3.57434	Tumor
TCGA-AJ-A8CV-01A	2.27737	Tumor
TCGA-FI-A2D4-01A	2.14448	Tumor
TCGA-AP-A0LO-01A	2.34133	Tumor
TCGA-A5-A0GR-01A	1.91221	Tumor
TCGA-AX-A0IS-01A	3.43616	Tumor
TCGA-E6-A2P9-01A	3.01402	Tumor
TCGA-BS-A0TJ-01A	2.69582	Tumor
TCGA-AJ-A2QK-01A	2.64976	Tumor
TCGA-AP-A0LS-01A	3.25163	Tumor
TCGA-BK-A139-02A	3.18207	Tumor
TCGA-AP-A0LE-01A	2.00766	Tumor
TCGA-AX-A2HJ-01A	2.67128	Tumor
TCGA-AJ-A3EM-01A	2.51532	Tumor
TCGA-EO-A22T-01A	2.80967	Tumor
TCGA-A5-A0RA-01A	2.30128	Tumor
TCGA-AJ-A3EL-01A	2.79403	Tumor
TCGA-D1-A16O-01A	2.08957	Tumor
TCGA-A5-A0GB-01A	2.57367	Tumor
TCGA-D1-A16Q-01A	1.49308	Tumor
TCGA-BG-A222-01A	2.8329	Tumor
TCGA-PG-A916-01A	2.62087	Tumor
TCGA-AX-A1C5-01A	1.98324	Tumor
TCGA-PG-A915-01A	3.15242	Tumor
TCGA-AX-A2HD-01A	2.86135	Tumor
TCGA-BG-A18B-01A	2.13716	Tumor
TCGA-AP-A1E1-01A	3.01355	Tumor
TCGA-A5-A3LP-01A	2.47715	Tumor
TCGA-AP-A1DV-01A	2.54527	Tumor
TCGA-BS-A0TI-01A	1.90793	Tumor
TCGA-AX-A2H2-01A	3.06699	Tumor
TCGA-AX-A05S-01A	2.12425	Tumor
TCGA-D1-A162-01A	2.45716	Tumor
TCGA-D1-A0ZS-01A	3.04623	Tumor
TCGA-BS-A0V6-01A	2.55981	Tumor
TCGA-KP-A3W1-01A	1.84157	Tumor
TCGA-D1-A0ZU-01A	2.82968	Tumor
TCGA-D1-A3DA-01A	2.58329	Tumor
TCGA-AP-A05H-01A	1.42318	Tumor
TCGA-D1-A16N-01A	1.51774	Tumor
TCGA-AP-A05D-01A	1.06849	Tumor
TCGA-BG-A2AE-01A	2.63128	Tumor
TCGA-AX-A1CJ-01A	1.31244	Tumor
TCGA-AP-A5FX-01A	2.57829	Tumor
TCGA-EY-A210-01A	2.13753	Tumor
TCGA-D1-A169-01A	0.807542	Tumor
TCGA-PG-A914-01A	2.4684	Tumor
TCGA-BG-A0M2-01A	2.50708	Tumor
TCGA-D1-A1NW-01A	2.48204	Tumor
TCGA-AJ-A8CW-01A	2.75126	Tumor
TCGA-EY-A1GC-01A	2.04602	Tumor
TCGA-A5-A0GV-01A	2.7643	Tumor
TCGA-BS-A0UM-01A	2.23418	Tumor
TCGA-B5-A5OD-01A	1.57317	Tumor
TCGA-A5-A0GM-01A	2.27759	Tumor
TCGA-FI-A2CY-01A	3.04107	Tumor
TCGA-EY-A1GR-01A	2.48218	Tumor
TCGA-B5-A0JR-01A	2.97975	Tumor
TCGA-5S-A9Q8-01A	2.33834	Tumor
TCGA-AP-A1DQ-01A	3.3669	Tumor
TCGA-AX-A05U-01A	2.67109	Tumor
TCGA-BS-A0UL-01A	2.25795	Tumor
TCGA-D1-A16E-01A	1.93666	Tumor
TCGA-AX-A0IZ-01A	2.66359	Tumor
TCGA-DI-A1NN-01A	2.68458	Tumor
TCGA-AJ-A23O-01A	2.85331	Tumor
TCGA-AP-A0L8-01A	2.10302	Tumor
TCGA-BK-A26L-01C	4.13311	Tumor
TCGA-BS-A0T9-01A	1.8015	Tumor
TCGA-A5-A1OJ-01A	2.00012	Tumor
TCGA-BK-A13C-01A	2.62226	Tumor
TCGA-EO-A3KX-01A	3.18475	Tumor
TCGA-D1-A15Z-01A	2.88479	Tumor
TCGA-D1-A16D-01A	1.80746	Tumor
TCGA-EO-A1Y5-01A	2.37165	Tumor
TCGA-AJ-A23N-01A	3.38792	Tumor
TCGA-AJ-A3EJ-01A	3.10458	Tumor
TCGA-EY-A1GL-01A	1.66874	Tumor
TCGA-B5-A3F9-01A	2.76241	Tumor
TCGA-D1-A16R-01A	2.00197	Tumor
TCGA-B5-A11Z-01A	3.42591	Tumor
TCGA-AP-A05O-01A	2.62018	Tumor
TCGA-D1-A1NZ-01A	2.39393	Tumor
TCGA-EY-A1GV-01A	1.57443	Tumor
TCGA-D1-A103-01A	2.47923	Tumor
TCGA-EO-A3KU-01A	3.78192	Tumor
TCGA-B5-A0K2-01A	2.28494	Tumor
TCGA-AJ-A2QN-01A	2.75176	Tumor
TCGA-D1-A160-01A	2.64439	Tumor
TCGA-AX-A2HA-11A	1.78663	Normal
TCGA-AJ-A2QL-11A	2.10549	Normal
TCGA-FL-A1YL-11A	2.08202	Normal
TCGA-FL-A3WE-11A	2.58283	Normal
TCGA-AJ-A3NE-11A	1.99475	Normal
TCGA-AX-A0IZ-11A	2.15858	Normal
TCGA-BG-A3PP-11A	3.61267	Normal
TCGA-BK-A0CB-11A	1.77259	Normal
TCGA-AJ-A3NC-11A	1.99799	Normal
TCGA-FL-A1YF-11A	2.04599	Normal
TCGA-FL-A1YT-11A	1.86987	Normal
TCGA-E6-A1M0-11A	3.60692	Normal
TCGA-FL-A1YQ-11A	2.39073	Normal
TCGA-FL-A1YG-11A	2.14743	Normal
TCGA-AJ-A3NH-11A	2.34271	Normal
TCGA-FL-A1YH-11A	1.6341	Normal
TCGA-AX-A2HC-11A	1.71911	Normal
TCGA-AX-A1CK-11A	1.9564	Normal
TCGA-AX-A0J0-11A	2.51301	Normal
TCGA-AX-A05Y-11A	2.16713	Normal
TCGA-DI-A2QU-11A	2.05832	Normal
TCGA-BK-A13C-11A	1.95805	Normal
TCGA-DI-A2QY-11A	1.88927	Normal
TCGA-BG-A3EW-11A	1.69861	Normal
TCGA-AX-A1CI-11A	2.36655	Normal
TCGA-AX-A2H8-11A	2.19316	Normal
TCGA-FL-A1YI-11A	2.02117	Normal
TCGA-BK-A4ZD-11A	2.7256	Normal
TCGA-BG-A2AD-11A	1.596	Normal
TCGA-FL-A1YM-11A	2.12404	Normal
TCGA-AX-A1CF-11A	1.94092	Normal
TCGA-FL-A1YN-11A	2.10222	Normal
TCGA-FL-A1YU-11A	2.36086	Normal
TCGA-AX-A2HD-11A	1.76279	Normal
TCGA-FL-A1YV-11A	2.02576	Normal
