# Supplementary material for: PHF6 promotes the progression of endometrial carcinoma by increasing cancer cells growth and decreasing T‐cell infiltration
Source: J Cell Mol Med. 2023 Feb 8;27(5):609–21. doi: 10.1111/jcmm.17638 (PMC9983320; doi:10.1111/jcmm.17638)
Supplement: Supplementary file 5 — Appendix S5 [file JCMM-27-609-s005.xlsx]

## Sheet: Sheet1
ID	PHF6
GTEX-12WSD-2826-SM-59HKT	1.87907
GTEX-ZYVF-0526-SM-5E43E	1.71589
GTEX-Q734-1626-SM-48U1B	1.88745
GTEX-14BIM-2226-SM-5SI8Y	1.82075
GTEX-13QBU-1626-SM-5LU4S	1.7735
GTEX-N7MT-0726-SM-3TW8S	1.58503
GTEX-13D11-1226-SM-5IFGA	2.07916
GTEX-W5WG-1326-SM-4LMI9	1.99516
GTEX-11I78-2126-SM-5A5K8	2.00775
GTEX-ZVT2-0426-SM-5E44S	2.0648
GTEX-WWYW-2826-SM-4MVOQ	1.99286
GTEX-ZV6S-1526-SM-5NQ7O	1.9326
GTEX-OHPK-2026-SM-3MJH7	1.78492
GTEX-T6MO-1526-SM-4DM57	1.63954
GTEX-13S7M-1726-SM-5RQK3	1.82458
GTEX-WI4N-2426-SM-4OOSC	1.88745
GTEX-113JC-2226-SM-5EGJG	1.92285
GTEX-POMQ-1226-SM-3P61F	1.6052
GTEX-11DXX-1526-SM-5H115	1.86055
GTEX-XV7Q-1526-SM-4BRWB	2.30924
GTEX-XYKS-1626-SM-4BRUQ	1.91704
GTEX-13PL7-2026-SM-5IFGK	1.7024
GTEX-P4QT-2026-SM-3NMCJ	1.64852
GTEX-RWS6-1326-SM-47JXB	1.97826
GTEX-1399S-2226-SM-5IFEW	1.73663
GTEX-145ME-1326-SM-5O98Q	2.00817
GTEX-12ZZX-2126-SM-5LZVL	1.84073
GTEX-1117F-2426-SM-5EGGH	1.69354
GTEX-Y3IK-2126-SM-4YCDS	1.77232
GTEX-ZTPG-2026-SM-5O999	1.93851
GTEX-TMMY-2226-SM-4DXTN	1.73663
GTEX-12WSK-2026-SM-5CVNB	1.71445
GTEX-11ZTS-2326-SM-5EQMY	2.1331
GTEX-13U4I-1926-SM-5LU39	1.78479
GTEX-WEY5-0726-SM-4LMID	1.67079
GTEX-S341-1026-SM-4AD71	1.73687
GTEX-14BMU-1826-SM-5RQII	1.73112
GTEX-XUZC-0926-SM-4BOQF	1.67235
GTEX-13OVI-1026-SM-5L3EM	1.53132
GTEX-ZXES-0726-SM-5E451	1.50288
GTEX-132AR-1526-SM-5KM1L	2.05396
GTEX-PX3G-2026-SM-48U1H	1.62667
GTEX-131YS-2326-SM-5IJFJ	1.73325
GTEX-U3ZN-0726-SM-4DXT5	1.71536
GTEX-YFC4-2826-SM-5P9FR	1.92508
GTEX-OHPL-2026-SM-3TW8R	1.94352
GTEX-1399U-1326-SM-5IJET	1.75681
GTEX-13N11-1126-SM-5KM41	1.75143
GTEX-R55G-1626-SM-48FF4	2.00221
GTEX-1313W-2826-SM-5P9G1	1.77232
GTEX-11ZTT-1726-SM-5EQL4	1.87014
GTEX-ZAJG-2826-SM-5HL8D	1.84681
GTEX-RU72-2626-SM-4TT75	1.77583
GTEX-XUJ4-1526-SM-4BONU	1.54921
GTEX-WXYG-1326-SM-4ONCN	1.76354
GTEX-ZAK1-2526-SM-5S2N7	1.99541
GTEX-11EM3-1926-SM-5987U	1.53207
GTEX-QCQG-1326-SM-48U24	2.02353
GTEX-S4UY-1226-SM-4AD51	1.56811
GTEX-13OVJ-2326-SM-5IJGA	1.89206
GTEX-PWCY-1426-SM-48TCT	1.4864
GTEX-12WSG-2126-SM-5EGJ7	1.65243
GTEX-XUW1-0226-SM-4BOOS	1.84073
GTEX-139D8-2526-SM-5N9G3	2.27053
GTEX-UPIC-1526-SM-4IHLU	1.53375
GTEX-P4PP-2026-SM-3P61N	1.62976
GTEX-YJ8O-1126-SM-5P9IS	1.68102
GTEX-13VXT-1626-SM-5IJES	1.71087
GTEX-ZP4G-0726-SM-4WWF2	1.91422
GTEX-T2IS-2226-SM-4DM65	2.00093
GTEX-ZLWG-1026-SM-4WWC4	1.83154
GTEX-13FTX-1026-SM-5J2O5	1.64493
GTEX-PWN1-2026-SM-48TD9	1.70814
GTEX-131XG-2026-SM-5GCN5	1.90724
GTEX-P78B-2526-SM-3P5ZY	1.69275
GTEX-T5JW-1526-SM-4DM5E	1.58325
GTEX-11P81-1626-SM-5BC52	2.15461
GTEX-WYVS-1226-SM-4ONCL	1.7423
