# Supplementary material for: PHF6 promotes the progression of endometrial carcinoma by increasing cancer cells growth and decreasing T‐cell infiltration
Source: J Cell Mol Med. 2023 Feb 8;27(5):609–21. doi: 10.1111/jcmm.17638 (PMC9983320; doi:10.1111/jcmm.17638)
Supplement: Supplementary file 6 — Appendix S6 [file JCMM-27-609-s001.xlsx]

## Sheet: Sheet1
ID	PHF6	Group
CPT0000730011	0.279795	Tumor
CPT0000980012	0.052	Tumor
CPT0001140003	-0.25655	Tumor
CPT0001300009	0.166573	Tumor
CPT0001420009	-0.04053	Tumor
CPT0001460012	0.483701	Tumor
CPT0001470001	-0.18816	Normal
CPT0001850012	1.13078	Tumor
CPT0001910016	0.205797	Tumor
CPT0002010011	0.319557	Tumor
CPT0002080011	-0.37132	Tumor
CPT0002130003	1.60221	Tumor
CPT0002210011	0.311119	Tumor
CPT0002430011	0.301735	Tumor
CPT0002450001	-0.27804	Normal
CPT0002500011	0.81005	Tumor
CPT0002560003	-0.29969	Tumor
CPT0002630003	0.09321	Tumor
CPT0007100003	-0.15711	Tumor
CPT0007600003	0.949261	Tumor
CPT0007660001	-0.22782	Normal
CPT0009980003	0.131581	Tumor
CPT0010260003	0.528687	Tumor
CPT0010430003	0.229034	Tumor
CPT0010610003	0.630208	Tumor
CPT0010820003	-0.15145	Tumor
CPT0011000003	0.328908	Tumor
CPT0011020003	-0.34983	Normal
CPT0015520003	-0.02502	Tumor
CPT0016220003	0.082536	Tumor
CPT0016260003	-0.33532	Tumor
CPT0016370003	-0.11189	Tumor
CPT0016490003	0.601714	Tumor
CPT0016530001	-0.25643	Normal
CPT0016830003	0.045093	Tumor
CPT0016940003	0.551889	Tumor
CPT0017870003	-0.50895	Tumor
CPT0017930001	-0.58484	Normal
CPT0018570003	0.055047	Tumor
CPT0018790003	-0.01682	Tumor
CPT0018960003	0.70553	Tumor
CPT0019840003	0.237395	Tumor
CPT0020530003	0.558821	Tumor
CPT0021650003	-0.46616	Tumor
CPT0022530003	-0.13006	Tumor
CPT0022620003	-0.01832	Tumor
CPT0022830003	-0.29659	Tumor
CPT0022850001	-0.24908	Normal
CPT0023630003	0.118342	Tumor
CPT0023640001	-0.3481	Normal
CPT0023810003	-0.20451	Tumor
CPT0024130003	-0.02273	Tumor
CPT0026030004	0.082679	Tumor
CPT0026270003	0.164434	Tumor
CPT0026430003	0.178356	Tumor
CPT0026530003	0.182639	Tumor
CPT0026540001	-0.10527	Normal
CPT0026650003	-0.12612	Tumor
CPT0026660001	-0.52901	Normal
CPT0026770003	-0.11329	Tumor
CPT0026780001	-0.28269	Normal
CPT0027020001	-0.45971	Normal
CPT0027120003	0.09567	Tumor
CPT0027130001	-0.10395	Normal
CPT0027320003	-0.30876	Tumor
CPT0027420003	0.602032	Tumor
CPT0027430001	-0.071	Normal
CPT0027520003	-0.08228	Tumor
CPT0027650003	0.570619	Tumor
CPT0027810003	0.432961	Tumor
CPT0027970003	0.931982	Tumor
CPT0062940003	0.537239	Tumor
CPT0063090003	0.124351	Tumor
CPT0063110001	-0.26111	Normal
CPT0063250003	1.29776	Tumor
CPT0063260001	-0.16246	Normal
CPT0063380003	0.282734	Tumor
CPT0063670003	-0.21713	Tumor
CPT0063790003	-0.2524	Tumor
CPT0063890003	-0.04604	Tumor
CPT0063900001	-0.29538	Normal
CPT0064150004	-0.31101	Tumor
CPT0064210003	-0.15198	Tumor
CPT0064240001	-0.13165	Normal
CPT0064290004	0.116529	Tumor
CPT0064320001	-0.17825	Normal
CPT0064930004	-0.05452	Tumor
CPT0064950001	-0.3244	Normal
CPT0066620003	-0.23379	Tumor
CPT0070260003	-0.36496	Tumor
CPT0070330004	-0.33914	Tumor
CPT0070380004	0.172017	Tumor
CPT0073450003	-0.09494	Tumor
CPT0073460001	-0.3266	Normal
CPT0073520003	-0.08592	Tumor
CPT0073530001	-0.62468	Normal
CPT0073730003	0.237852	Tumor
CPT0075380003	-0.09795	Tumor
CPT0075900003	0.673388	Tumor
CPT0075940001	-0.36497	Normal
CPT0076160003	0.19038	Tumor
CPT0076500003	-0.36068	Tumor
CPT0076680003	0.109939	Tumor
CPT0076860003	-0.10293	Tumor
CPT0077650003	-0.07325	Tumor
CPT0077660001	-0.23322	Normal
CPT0077770003	0.462175	Tumor
CPT0077780001	-0.1756	Normal
CPT0078360001	-0.42842	Normal
CPT0078610003	-0.1424	Tumor
CPT0078710004	-0.57309	Tumor
CPT0079650003	0.167383	Tumor
CPT0080030003	-0.59155	Tumor
CPT0080300003	-0.31387	Tumor
CPT0080400003	-0.06273	Tumor
CPT0080610003	-0.2547	Tumor
CPT0080620001	-0.14249	Normal
CPT0080700003	-0.2331	Tumor
CPT0080880003	0.295155	Tumor
CPT0080890001	-0.26589	Normal
CPT0080980003	0.114043	Tumor
CPT0080990001	-0.12259	Normal
CPT0093280003	0.113432	Tumor
CPT0093290000	-0.17145	Normal
CPT0097010003	-0.16578	Tumor
CPT0097710003	0.136246	Tumor
CPT0113690003	0.460046	Tumor
CPT0116550004	0.787912	Tumor
CPT0116570003	-0.25539	Normal
CPT0116630003	0.262502	Tumor
